# Supplementary material for: S-palmitoylation regulates the function of the mitochondria-associated endoplasmic reticulum membrane to alleviate the senescence of nucleus pulposus cells
Source: PLoS One. 2026 May 22;21(5):e0348801. doi: 10.1371/journal.pone.0348801 (PMC13196933; doi:10.1371/journal.pone.0348801)
Supplement: S2 File — Minimal data set. (XLSX) [file pone.0348801.s006.xlsx]

## Sheet: WB
Part 1
relative grayscale value
	Control			HI			OE-NC+HI			OE-DHHC6+HI
IP3R	92648	89215	87345	83254	83451	84125	81642	84359	82498	88345	83012	79354
GAPDH	213645	216453	221465	219755	216487	213448	216478	212498	224511	214412	214544	213542
relative grayscale value
	Control			HI			OE-NC+HI			OE-DHHC6+HI
IP3R	0.433654	0.412168	0.394396	0.378849	0.385478	0.394124	0.377138	0.396987	0.367456	0.412034	0.386923	0.371608
GAPDH	1	1	1	1	1	1	1	1	1	1	1	1
	mean
IP3R	0.413406
/Control
	Control			HI			OE-NC+HI			OE-DHHC6+HI
IP3R	1.04898	0.997005	0.954017	0.916409	0.932444	0.953358	0.912269	0.960284	0.888851	0.996681	0.935939	0.898894
value
	Control			HI			OE-NC+HI			OE-DHHC6+HI
	mean	SD		mean	SD		mean	SD		mean	SD
IP3R	1	0.0475514		0.93407	0.0185281		0.920468	0.0364155		0.943838	0.0493694
Part 2
grayscale value
	Control			HI			OE-NC+HI			OE-DHHC6+HI
Bax	10755	9133	11088	147614	139123	148965	144423	140351	150928	40561	40400	43731
Bcl-2	120731	120217	129447	10971	9118	10886	10579	9175	11220	50745	48652	57038
Cleaved-Caspase8	9879	9576	11520	86207	82081	85688	82974	83792	87211	50907	48533	56995
Cleaved-Caspase3	10241	9323	11410	86426	82130	85421	84424	82538	87015	50718	48672	57045
COL2	126340	128676	136022	34010	35408	40205	38313	32791	38519	93341	92964	97242
AGG	129654	125675	135708	35863	33685	40076	36900	33127	39596	62420	62437	65937
MMP3	20283	19068	21595	125517	117566	127312	121229	119771	129395	64291	61317	65186
MMP13	42972	39431	42289	129257	125927	135854	131349	124868	134822	85834	82068	86075
GAPDH	223645	226453	231465	229755	226487	223448	226478	222498	234511	224412	224544	223542
relative grayscale value
	Control			HI			OE-NC+HI			OE-DHHC6+HI
Bax	0.0480896	0.0403307	0.0479036	0.642484	0.614265	0.666665	0.637691	0.630797	0.643586	0.180743	0.17992	0.195628
Bcl-2	0.539833	0.53087	0.559251	0.0477509	0.0402584	0.0487183	0.0467109	0.0412363	0.0478442	0.226124	0.21667	0.255156
Cleaved-Caspase8	0.0441727	0.0422869	0.0497699	0.375213	0.362409	0.383481	0.366367	0.376597	0.371884	0.226846	0.21614	0.254963
Cleaved-Caspase3	0.0457913	0.0411697	0.0492947	0.376166	0.362626	0.382286	0.372769	0.370961	0.371049	0.226004	0.216759	0.255187
COL2	0.564913	0.568224	0.587657	0.148027	0.156336	0.17993	0.169169	0.147377	0.164252	0.415936	0.414012	0.435006
AGG	0.579731	0.554972	0.5863	0.156092	0.148728	0.179353	0.16293	0.148887	0.168845	0.278149	0.278061	0.294965
MMP3	0.0906928	0.0842029	0.093297	0.546308	0.519085	0.569761	0.535279	0.538301	0.551765	0.286486	0.273073	0.291605
MMP13	0.192144	0.174124	0.182701	0.562586	0.556001	0.607989	0.579964	0.56121	0.574907	0.382484	0.365487	0.385051
GAPDH	1	1	1	1	1	1	1	1	1	1	1	1
	mean
Bax	0.0454413
Bcl-2	0.543318
Cleaved-Caspase8	0.0454098
Cleaved-Caspase3	0.0454186
COL2	0.573598
AGG	0.573668
MMP3	0.0893976
MMP13	0.18299
/Control
	Control			HI			OE-NC+HI			OE-DHHC6+HI
Bax	1.05828	0.887534	1.05419	14.1388	13.5178	14.6709	14.0333	13.8816	14.163	3.97752	3.9594	4.30507
Bcl-2	0.993586	0.977088	1.02933	0.0878875	0.0740973	0.0896681	0.0859735	0.0758972	0.0880594	0.416191	0.398791	0.469625
Cleaved-Caspase8	0.972756	0.931228	1.09602	8.2628	7.98085	8.44488	8.068	8.29328	8.18951	4.99553	4.75977	5.61471
Cleaved-Caspase3	1.00821	0.906451	1.08534	8.2822	7.98408	8.41695	8.20742	8.1676	8.16954	4.97602	4.77248	5.61856
COL2	0.984859	0.990631	1.02451	0.258068	0.272553	0.313687	0.294926	0.256934	0.286355	0.725135	0.721781	0.75838
AGG	1.01057	0.96741	1.02202	0.272095	0.259258	0.312642	0.284014	0.259535	0.294325	0.484861	0.484708	0.514173
MMP3	1.01449	0.941892	1.04362	6.11099	5.80648	6.37334	5.98763	6.02143	6.17204	3.20463	3.05459	3.26189
MMP13	1.05002	0.951552	0.998424	3.07441	3.03842	3.32253	3.16937	3.06689	3.14174	2.09019	1.99731	2.10422
relative value
	Control			HI			OE-NC+HI			OE-DHHC6+HI
	mean	SD		mean	SD		mean	SD		mean	SD
Bax	1	0.0974202		14.1092	0.577143		14.026	0.140867		4.08066	0.194551
Bcl-2	1	0.0267026		0.0838843	0.00852243		0.08331	0.00650384		0.428202	0.0369129
Cleaved-Caspase8	1	0.085706		8.22951	0.233798		8.1836	0.112756		5.12334	0.441571
Cleaved-Caspase3	1	0.0897279		8.22775	0.221512		8.18152	0.02245		5.12236	0.441612
COL2	1	0.757736		0.281436	0.0288538		0.279405	0.0199267		0.735099	0.020232
	1	0.753842		0.281332	0.0278647		0.279291	0.0178696		0.494581	0.0169679
MMP3	1	0.0523883		6.09694	0.283693		6.06036	0.0981763		3.17371	0.107052
MMP13	1	0.0492549		3.14512	0.15469		3.126	0.0530255		2.06391	0.0580998
Part 3
grayscale value
	Control			HI			OE-NC+HI			OE-DHHC6+HI
GRP75	131972	124681	134385	35049	34306	40268	35505	33936	40182	94833	92005	96710
VDAC1	134108	124604	132327	41875	39549	43268	40513	40446	43733	84105	82740	87132
Drp1	144561	140268	150874	64728	61259	64806	63151	61833	65810	93544	92788	97216
Mfn2	119744	121261	129390	41174	39911	43607	43013	39441	42238	96319	91833	95396
COX IV	148027	151177	148593	148207	150760	148420	149205	150495	147327	149016	151166	147554
relative grayscale value
	Control			HI			OE-NC+HI			OE-DHHC6+HI
GRP75	0.89154	0.824735	0.904383	0.236487	0.227554	0.271311	0.237961	0.225496	0.27274	0.636395	0.608636	0.655421
VDAC1	0.90597	0.824226	0.890533	0.282544	0.262331	0.291524	0.271526	0.268753	0.296843	0.564402	0.547345	0.590509
Drp1	0.976585	0.92784	1.01535	0.436741	0.406335	0.436639	0.42325	0.410864	0.446693	0.627745	0.613815	0.65885
Mfn2	0.808934	0.802113	0.870768	0.277814	0.264732	0.293808	0.288281	0.262075	0.286696	0.646367	0.607498	0.646516
COX IV	1	1	1	1	1	1	1	1	1	1	1	1
	mean
GRP75	0.873553
VDAC1	0.873576
Drp1	0.973259
Mfn2	0.827271
/Control
	Control			HI			OE-NC+HI			OE-DHHC6+HI
GRP75	1.02059	0.944116	1.03529	0.270718	0.260492	0.310584	0.272406	0.258137	0.31222	0.728513	0.696736	0.750294
VDAC1	1.03708	0.943508	1.01941	0.323434	0.300295	0.333713	0.310821	0.307647	0.339802	0.646083	0.626557	0.675968
Drp1	1.00342	0.953333	1.04325	0.44874	0.417499	0.448636	0.434879	0.422153	0.458967	0.644993	0.630681	0.676953
Mfn2	0.977833	0.969588	1.05258	0.33582	0.320006	0.355153	0.348472	0.316795	0.346556	0.781324	0.734339	0.781504
values
	Control			HI			OE-NC+HI			OE-DHHC6+HI
	mean	SD		mean	SD		mean	SD		mean	SD
GRP75	1	0.048952		0.280598	0.0264668		0.280921	0.0280288		0.725181	0.0269339
VDAC1	1	0.0497152		0.319147	0.0171164		0.319423	0.0177198		0.649536	0.0248856
Drp1	1	0.0450551		0.438292	0.0180073		0.438666	0.0186968		0.650875	0.0236905
Mfn2	1	0.0457203		0.336993	0.0176028		0.337274	0.0177617		0.765722	0.0271788
