# Supplementary material for: S-palmitoylation regulates the function of the mitochondria-associated endoplasmic reticulum membrane to alleviate the senescence of nucleus pulposus cells
Source: PLoS One. 2026 May 22;21(5):e0348801. doi: 10.1371/journal.pone.0348801 (PMC13196933; doi:10.1371/journal.pone.0348801)
Supplement: S3 File — TEM images. (ZIP) [file pone.0348801.s007.zip]

Archive with 5 entries (4 files):
- ═╕╔Σ╡τ╛╡/
- ═╕╔Σ╡τ╛╡/CTR.png
- ═╕╔Σ╡τ╛╡/Hypoxia.png
- ═╕╔Σ╡τ╛╡/OE-DHHC6+HI.png
- ═╕╔Σ╡τ╛╡/OE-NC+HI.png
